# Supplementary material for: LsMybW-encoding R2R3-MYB transcription factor is responsible for a shift from black to white in lettuce seed
Source: Plant Cell Rep. 2024 Jan 11;43(2):35. doi: 10.1007/s00299-023-03124-4 (PMC10781863; doi:10.1007/s00299-023-03124-4)
Supplement: Supplementary file 2 — Supplementary file2 (XLSX 48 KB) [file 299_2023_3124_MOESM2_ESM.xlsx]

## Sheet: Table S1
	Table S1. Number of accessions of black and white seed cultivars organized by country preserved in CGN*1 and GRIN*2.
	Country		CGN			GRIN			CGN + GRIN
			Black	White		Black	White		Black	White
	Total		512	941		1127	1314		1639	2255
	Unknown		42	70		27	24		69	94
	Afghanistan		3	2		8	5		11	7
	Albania		0	0		0	1		0	1
	Algeria		2	1		0	0		2	1
	Argentina		0	3		4	0		4	3
	Armenia		0	1		0	1		0	2
	Australia		2	0		6	3		8	3
	Austria		1	6		0	0		1	6
	Azerbaijan		0	0		0	0		0	0
	Belgium		1	5		2	7		3	12
	Brazil		0	3		0	0		0	3
	Bulgaria		2	8		1	1		3	9
	Canada		1	0		5	3		6	3
	Chile		0	0		0	0		0	0
	China		28	13		9	4		37	17
	Croatia		0	1		0	0		0	1
	Czech Republic		6	22		8	3		14	25
	Denmark		2	10		0	0		2	10
	Egypt		27	6		12	1		39	7
	Ethiopia		0	0		0	2		0	2
	France		68	108		5	4		73	112
	Georgia		1	2		0	0		1	2
	Germany		9	49		19	33		28	82
	Greece		1	10		5	15		6	25
	Hungary		1	18		33	38		34	56
	India		0	0		5	6		5	6
	Indonesia		1	3		0	0		1	3
	Iran (Islamic Republic of)		5	7		27	20		32	27
	Iraq		0	1		0	0		0	1
	Israel		1	6		1	8		2	14
	Italy		25	34		3	0		28	34
	Japan		1	6		0	0		1	6
	Kazakhstan		1	0		1	1		2	1
	Kenya		0	0		3	0		3	0
	Korea, South		0	0		1	4		1	4
	Kyrgyzstan		1	0		0	0		1	0
	Lao People's Democratic Republic		1	2		0	0		1	2
	Macedonia		0	0		44	47		44	47
	Malta		0	0		0	2		0	2
	Nepal		1	0		0	0		1	0
	Netherlands		163	352		105	120		268	472
	New Zealand		1	0		0	0		1	0
	Norway		0	0		0	0		0	0
	Pakistan		1	0		4	5		5	5
	Peru		0	1		0	0		0	1
	Poland		1	9		12	10		13	19
	Portugal		19	1		1	0		20	1
	Romania		0	2		0	2		0	4
	Russian Federation		0	5		0	2		0	7
	Serbia		0	1		4	4		4	5
	Former Serbia and Montenegro		0	0		1	5		1	5
	South Africa		0	0		0	3		0	3
	Slovenia		1	4		0	0		1	4
	Soviet Union		0	0		5	8		5	8
	Spain		14	17		10	2		24	19
	Sweden		1	11		1	1		2	12
	Switzerland		2	8		0	0		2	8
	Syrian Arab Republic		2	14		5	3		7	17
	Taiwan, Province of China		4	0		2	0		6	0
	Thailand		1	0		0	1		1	1
	The former Yugoslav Republic of Macedonia		0	1		0	0		0	1
	Tunisia		2	4		0	0		2	4
	Turkey		11	36		184	231		195	267
	Ukraine		0	2		0	0		0	2
	Union of Soviet Soc. Rep.		1	5		0	0		1	5
	United Kingdom		9	13		2	3		11	16
	United States of America		44	56		562	681		606	737
	Uruguay		1	0		0	0		1	0
	Uzbekistan		0	1		0	0		0	1
	Viet Nam		0	1		0	0		0	1
	*1CGN: The Centre for Genetic Resource, the Netherlands
	*2GRIN: The Germplasm Resources Information Network managed by USDA

## Sheet: Table S2
	Table S2. List of publicly available genome resequencing data.
	Seed color	Picture seeds	Experiment	Run	species	Institute	Accession	Name	Description
	Black	Yes	SRX10094486	SRR13705634	Lactuca sativa	CGN	CGN13367	Nei Meng San Ye Sheng Cai	http://cgngenis.wur.nl/AccessionDetails.aspx?acnumber=CGN13367
	Black	Yes	SRX10094487	SRR13705633	Lactuca sativa	CGN	CGN17410	IHR 10,009535	http://cgngenis.wur.nl/AccessionDetails.aspx?acnumber=CGN17410
	Black	Yes	SRX10094488	SRR13705632	Lactuca sativa	CGN	CGN19069	Lovina	http://cgngenis.wur.nl/AccessionDetails.aspx?acnumber=CGN19069
	Black	Yes	SRX10094491	SRR13705630	Lactuca sativa	CGN	CGN25052	Carenza	http://cgngenis.wur.nl/AccessionDetails.aspx?acnumber=CGN25052
	Black	Yes	SRX10094492	SRR13705629	Lactuca sativa	CGN	CGN05061	Shundungua	http://cgngenis.wur.nl/AccessionDetails.aspx?acnumber=CGN05061
	Black	Yes	SRX10094493	SRR13705627	Lactuca sativa	CGN	CGN05292	Celtuce	http://cgngenis.wur.nl/AccessionDetails.aspx?acnumber=CGN05292
	Black	Yes	SRX10094494	SRR13705626	Lactuca sativa	CGN	CGN04777	PI 251246	http://cgngenis.wur.nl/AccessionDetails.aspx?acnumber=CGN04777
	Black	Yes	SRX10094495	SRR13705625	Lactuca sativa	CGN	CGN05241	Salad Bowl	http://cgngenis.wur.nl/AccessionDetails.aspx?acnumber=CGN05241
	Black	Yes	SRX10094517	SRR13705603	Lactuca sativa	CGN	CGN10956	Radichetta	http://cgngenis.wur.nl/AccessionDetails.aspx?acnumber=CGN10956
	Black	Yes	SRX10094538	SRR13705582	Lactuca sativa	CGN	CGN11444	Cocarde	http://cgngenis.wur.nl/AccessionDetails.aspx?acnumber=CGN11444
	Black	Yes	SRX10094551	SRR13705570	Lactuca sativa	CGN	CGN11445	Waldemann's Dark Green	http://cgngenis.wur.nl/AccessionDetails.aspx?acnumber=CGN11445
	Black	Yes	SRX10094553	SRR13705569	Lactuca sativa	CGN	CGN04797	PI 278091	http://cgngenis.wur.nl/AccessionDetails.aspx?acnumber=CGN04797
	Black	Yes	SRX10094575	SRR13705547	Lactuca sativa	CGN	CGN13363	Quan Zhou Yuan Ye Hong Wo Ju	http://cgngenis.wur.nl/AccessionDetails.aspx?acnumber=CGN13363
	Black	Yes	SRX9956611	SRR13558348	Lactuca sativa	CGN	CGN04528	Blonde du Prieure	http://cgngenis.wur.nl/AccessionDetails.aspx?acnumber=CGN04528
	Black	Yes	SRX9956622	SRR13558331	Lactuca sativa	CGN	CGN04828	Rougette du Midi a Graine Noire	http://cgngenis.wur.nl/AccessionDetails.aspx?acnumber=CGN04828
	Black	Yes	SRX9956625	SRR13558338	Lactuca sativa	WUR Department of Plant Breeding	PV15020	Olof
	Black	Yes	SRX9973988	SRR13576008	Lactuca sativa	CGN	CGN04895	Zomerkoning	http://cgngenis.wur.nl/AccessionDetails.aspx?acnumber=CGN04895
	Black	Yes	SRX9973989	SRR13576007	Lactuca sativa	CGN	CGN04495	Anuenue	http://cgngenis.wur.nl/AccessionDetails.aspx?acnumber=CGN04495
	Black	Yes	SRX9973990	SRR13576006	Lactuca sativa	CGN	CGN05175	Blonde du Cazard race Reine de Juillet	http://cgngenis.wur.nl/AccessionDetails.aspx?acnumber=CGN05175
	Black	Yes	SRX9973992	SRR13576003	Lactuca sativa	CGN	CGN04581	Frisee de Beauregard	http://cgngenis.wur.nl/AccessionDetails.aspx?acnumber=CGN04581
	Black	Yes	SRX9974001	SRR13575994	Lactuca sativa	CGN	CGN05253	Vanguard	http://cgngenis.wur.nl/AccessionDetails.aspx?acnumber=CGN05253
	Black	Yes	SRX9974002	SRR13575993	Lactuca sativa	CGN	CGN09381	Batavia Gloire du Dauphine	http://cgngenis.wur.nl/AccessionDetails.aspx?acnumber=CGN09381
	Black	Yes	SRX9974003	SRR13575992	Lactuca sativa	CGN	CGN05862	Mignonette	http://cgngenis.wur.nl/AccessionDetails.aspx?acnumber=CGN05862
	Black	Yes	SRX9974007	SRR13575988	Lactuca sativa	CGN	CGN14702	Paulette	http://cgngenis.wur.nl/AccessionDetails.aspx?acnumber=CGN14702
	Black	Yes	SRX9974009	SRR13575986	Lactuca sativa	CGN	CGN18663	Chicon Batavia	http://cgngenis.wur.nl/AccessionDetails.aspx?acnumber=CGN18663
	Black	Yes	SRX9974011	SRR13575984	Lactuca sativa	CGN	CGN24676	Argeles	http://cgngenis.wur.nl/AccessionDetails.aspx?acnumber=CGN24676
	Black	Yes	SRX9974012	SRR13575983	Lactuca sativa	CGN	CGN24689	Musicale	http://cgngenis.wur.nl/AccessionDetails.aspx?acnumber=CGN24689
	Black	Yes	SRX9974013	SRR13575982	Lactuca sativa	CGN	CGN25047	Aquarel	http://cgngenis.wur.nl/AccessionDetails.aspx?acnumber=CGN25047
	Black	Yes	SRX9974014	SRR13575981	Lactuca sativa	CGN	CGN25055	Expression	http://cgngenis.wur.nl/AccessionDetails.aspx?acnumber=CGN25055
	Black	Yes	SRX9974015	SRR13575980	Lactuca sativa	UC Davis	Salinas	Salinas
	Black	Yes	SRX9974016	SRR13575979	Lactuca sativa	CGN	CGN06018	Bibb	http://cgngenis.wur.nl/AccessionDetails.aspx?acnumber=CGN06018
	Black	Yes	SRX9974017	SRR13575978	Lactuca sativa	CGN	CGN09377	Romaine Pomme en Terre	http://cgngenis.wur.nl/AccessionDetails.aspx?acnumber=CGN09377
	Black	Yes	SRX9974020	SRR13575975	Lactuca sativa	CGN	CGN24517	Comedy	http://cgngenis.wur.nl/AccessionDetails.aspx?acnumber=CGN24517
	Black	Yes	SRX9974022	SRR13575973	Lactuca sativa	CGN	CGN05257	Wonder van Voorburg	http://cgngenis.wur.nl/AccessionDetails.aspx?acnumber=CGN05257
	Black	Yes	SRX9974025	SRR13575970	Lactuca sativa	CGN	CGN04766	PI 223379	http://cgngenis.wur.nl/AccessionDetails.aspx?acnumber=CGN04766
	Black	Yes	SRX9974026	SRR13575969	Lactuca sativa	CGN	CGN04840	Romaine Verte d'Hiver	http://cgngenis.wur.nl/AccessionDetails.aspx?acnumber=CGN04840
	Black	Yes	SRX9974027	SRR13575968	Lactuca sativa	CGN	CGN04832	Romaine Ballon	http://cgngenis.wur.nl/AccessionDetails.aspx?acnumber=CGN04832
	Black	Yes	SRX9974034	SRR13575961	Lactuca sativa	CGN	CGN06003	IEE 333	http://cgngenis.wur.nl/AccessionDetails.aspx?acnumber=CGN06003
	Black	Yes	SRX9974036	SRR13575959	Lactuca sativa	CGN	CGN09376	Romaine Chicon des Charentes	http://cgngenis.wur.nl/AccessionDetails.aspx?acnumber=CGN09376
	Black	Yes	SRX9974039	SRR13575956	Lactuca sativa	CGN	CGN16252	Floricos 83	http://cgngenis.wur.nl/AccessionDetails.aspx?acnumber=CGN16252
	Black	Yes	SRX9974044	SRR13575951	Lactuca sativa	CGN	CGN05813	Dandie	http://cgngenis.wur.nl/AccessionDetails.aspx?acnumber=CGN05813
	Black	Yes	SRX9974052	SRR13575944	Lactuca sativa	CGN	CGN09337	Moskovskij Parnikovyj	http://cgngenis.wur.nl/AccessionDetails.aspx?acnumber=CGN09337
	Black	Yes	SRX9974053	SRR13575943	Lactuca sativa	CGN	CGN09340	Semi-Morada	http://cgngenis.wur.nl/AccessionDetails.aspx?acnumber=CGN09340
	Black	Yes	SRX9974054	SRR13575941	Lactuca sativa	CGN	CGN09341	Tom Thumb	http://cgngenis.wur.nl/AccessionDetails.aspx?acnumber=CGN09341
	Black	Yes	SRX9974060	SRR13575935	Lactuca sativa	CGN	CGN10966	Mariska	http://cgngenis.wur.nl/AccessionDetails.aspx?acnumber=CGN10966
	Black	Yes	SRX9974063	SRR13575932	Lactuca sativa	CGN	CGN11355	Breno	http://cgngenis.wur.nl/AccessionDetails.aspx?acnumber=CGN11355
	Black	Yes	SRX9974064	SRR13575931	Lactuca sativa	CGN	CGN11364	Kinemontepas	http://cgngenis.wur.nl/AccessionDetails.aspx?acnumber=CGN11364
	Black	Yes	SRX9974067	SRR13575928	Lactuca sativa	CGN	CGN11379	Virex	http://cgngenis.wur.nl/AccessionDetails.aspx?acnumber=CGN11379
	Black	Yes	SRX9974069	SRR13575926	Lactuca sativa	CGN	CGN11424	Teplicky	http://cgngenis.wur.nl/AccessionDetails.aspx?acnumber=CGN11424
	Black	Yes	SRX9974072	SRR13575923	Lactuca sativa	CGN	CGN14626	Augusta	http://cgngenis.wur.nl/AccessionDetails.aspx?acnumber=CGN14626
	White	Yes	SRX10094489	SRR13705631	Lactuca sativa	CGN	CGN24778	Colorado	http://cgngenis.wur.nl/AccessionDetails.aspx?acnumber=CGN24778
	White	Yes	SRX10094490	SRR13705628	Lactuca sativa	CGN	CGN10931	LAC 154/78	http://cgngenis.wur.nl/AccessionDetails.aspx?acnumber=CGN10931
	White	Yes	SRX10094506	SRR13705614	Lactuca sativa	CGN	CGN05852	Amerikanischer Brauner	http://cgngenis.wur.nl/AccessionDetails.aspx?acnumber=CGN05852
	White	Yes	SRX10094528	SRR13705592	Lactuca sativa	CGN	CGN11384	Huaye	http://cgngenis.wur.nl/AccessionDetails.aspx?acnumber=CGN11384
	White	Yes	SRX10094554	SRR13705537	Lactuca sativa	CGN	CGN05063	Kucheryavetc Odesskii	http://cgngenis.wur.nl/AccessionDetails.aspx?acnumber=CGN05063
	White	Yes	SRX10094555	SRR13705635	Lactuca sativa	CGN	CGN14606	Ibis	http://cgngenis.wur.nl/AccessionDetails.aspx?acnumber=CGN14606
	White	Yes	SRX10094564	SRR13705558	Lactuca sativa	CGN	CGN13298	PI 181947 Cutting	http://cgngenis.wur.nl/AccessionDetails.aspx?acnumber=CGN13298
	White	Yes	SRX9956610	SRR13558349	Lactuca sativa	CGN	CGN04496	Ardente	http://cgngenis.wur.nl/AccessionDetails.aspx?acnumber=CGN04496
	White	Yes	SRX9956614	SRR13558337	Lactuca sativa	CGN	CGN04574	Du Bon Jardinier	http://cgngenis.wur.nl/AccessionDetails.aspx?acnumber=CGN04574
	White	Yes	SRX9956618	SRR13558335	Lactuca sativa	CGN	CGN04614	Hilds 1251	http://cgngenis.wur.nl/AccessionDetails.aspx?acnumber=CGN04614
	White	Yes	SRX9956619	SRR13558333	Lactuca sativa	CGN	CGN04713	Patience	http://cgngenis.wur.nl/AccessionDetails.aspx?acnumber=CGN04713
	White	Yes	SRX9956626	SRR13558336	Lactuca sativa	CGN	CGN04536	Brune d'Hiver	http://cgngenis.wur.nl/AccessionDetails.aspx?acnumber=CGN04536
	White	Yes	SRX9956627	SRR13558334	Lactuca sativa	CGN	CGN04613	Hilde	http://cgngenis.wur.nl/AccessionDetails.aspx?acnumber=CGN04613
	White	Yes	SRX9956628	SRR13558332	Lactuca sativa	CGN	CGN04618	Hohlblattriger Butter	http://cgngenis.wur.nl/AccessionDetails.aspx?acnumber=CGN04618
	White	Yes	SRX9956629	SRR13558330	Lactuca sativa	CGN	CGN04818	Reine de Mai	http://cgngenis.wur.nl/AccessionDetails.aspx?acnumber=CGN04818
	White	Yes	SRX9973987	SRR13576010	Lactuca sativa	CGN	CGN04888	Wayahead	http://cgngenis.wur.nl/AccessionDetails.aspx?acnumber=CGN04888
	White	Yes	SRX9973991	SRR13576004	Lactuca sativa	CGN	CGN04508	Avoncrisp	http://cgngenis.wur.nl/AccessionDetails.aspx?acnumber=CGN04508
	White	Yes	SRX9973993	SRR13576002	Lactuca sativa	CGN	CGN04647	Laibacher Eis	http://cgngenis.wur.nl/AccessionDetails.aspx?acnumber=CGN04647
	White	Yes	SRX9973994	SRR13576001	Lactuca sativa	CGN	CGN04709	Oswego	http://cgngenis.wur.nl/AccessionDetails.aspx?acnumber=CGN04709
	White	Yes	SRX9973995	SRR13576000	Lactuca sativa	CGN	CGN04868	Valtemp	http://cgngenis.wur.nl/AccessionDetails.aspx?acnumber=CGN04868
	White	Yes	SRX9973996	SRR13575999	Lactuca sativa	CGN	CGN04986	Great Lakes 659	http://cgngenis.wur.nl/AccessionDetails.aspx?acnumber=CGN04986
	White	Yes	SRX9973997	SRR13575998	Lactuca sativa	CGN	CGN05169	Batavia Hanson Elite	http://cgngenis.wur.nl/AccessionDetails.aspx?acnumber=CGN05169
	White	Yes	SRX9973998	SRR13575997	Lactuca sativa	CGN	CGN05170	Batavia la Brillante	http://cgngenis.wur.nl/AccessionDetails.aspx?acnumber=CGN05170
	White	Yes	SRX9973999	SRR13575996	Lactuca sativa	CGN	CGN05182	Great Lakes	http://cgngenis.wur.nl/AccessionDetails.aspx?acnumber=CGN05182
	White	Yes	SRX9974000	SRR13575995	Lactuca sativa	CGN	CGN05201	Larganda	http://cgngenis.wur.nl/AccessionDetails.aspx?acnumber=CGN05201
	White	Yes	SRX9974004	SRR13575991	Lactuca sativa	CGN	CGN10976	San-Ye-Sheng-Cai	http://cgngenis.wur.nl/AccessionDetails.aspx?acnumber=CGN10976
	White	Yes	SRX9974005	SRR13575990	Lactuca sativa	CGN	CGN11440	Pennlake	http://cgngenis.wur.nl/AccessionDetails.aspx?acnumber=CGN11440
	White	Yes	SRX9974006	SRR13575989	Lactuca sativa	CGN	CGN14647	Danilla	http://cgngenis.wur.nl/AccessionDetails.aspx?acnumber=CGN14647
	White	Yes	SRX9974008	SRR13575987	Lactuca sativa	CGN	CGN16262	Zimska Pisana	http://cgngenis.wur.nl/AccessionDetails.aspx?acnumber=CGN16262
	White	Yes	SRX9974010	SRR13575985	Lactuca sativa	CGN	CGN05246	Stenhoved	http://cgngenis.wur.nl/AccessionDetails.aspx?acnumber=CGN05246
	White	Yes	SRX9974018	SRR13575977	Lactuca sativa	CGN	CGN11339	UCDM10	http://cgngenis.wur.nl/AccessionDetails.aspx?acnumber=CGN11339
	White	Yes	SRX9974019	SRR13575976	Lactuca sativa	CGN	CGN13385	PI 181947 Latin	http://cgngenis.wur.nl/AccessionDetails.aspx?acnumber=CGN13385
	White	Yes	SRX9974021	SRR13575974	Lactuca sativa	CGN	CGN04552	Cos Kakichisago	http://cgngenis.wur.nl/AccessionDetails.aspx?acnumber=CGN04552
	White	Yes	SRX9974023	SRR13575972	Lactuca sativa	CGN	CGN04740	PI 169496	http://cgngenis.wur.nl/AccessionDetails.aspx?acnumber=CGN04740
	White	Yes	SRX9974024	SRR13575971	Lactuca sativa	CGN	CGN04746	PI 177426	http://cgngenis.wur.nl/AccessionDetails.aspx?acnumber=CGN04746
	White	Yes	SRX9974028	SRR13575967	Lactuca sativa	CGN	CGN05004	Wiener Maidivi	http://cgngenis.wur.nl/AccessionDetails.aspx?acnumber=CGN05004
	White	Yes	SRX9974029	SRR13575966	Lactuca sativa	CGN	CGN05057	Zalta Gjumjurdzinska	http://cgngenis.wur.nl/AccessionDetails.aspx?acnumber=CGN05057
	White	Yes	SRX9974030	SRR13575965	Lactuca sativa	CGN	CGN05238	Romaine Verte de Provence	http://cgngenis.wur.nl/AccessionDetails.aspx?acnumber=CGN05238
	White	Yes	SRX9974031	SRR13575964	Lactuca sativa	CGN	CGN05827	Romana Larga Verde	http://cgngenis.wur.nl/AccessionDetails.aspx?acnumber=CGN05827
	White	Yes	SRX9974032	SRR13575963	Lactuca sativa	CGN	CGN05249	Valmaine	http://cgngenis.wur.nl/AccessionDetails.aspx?acnumber=CGN05249
	White	Yes	SRX9974033	SRR13575962	Lactuca sativa	CGN	CGN05281	Troppo	http://cgngenis.wur.nl/AccessionDetails.aspx?acnumber=CGN05281
	White	Yes	SRX9974035	SRR13575960	Lactuca sativa	CGN	CGN09375	Forellenschluss	http://cgngenis.wur.nl/AccessionDetails.aspx?acnumber=CGN09375
	White	Yes	SRX9974037	SRR13575958	Lactuca sativa	CGN	CGN14598	Romance	http://cgngenis.wur.nl/AccessionDetails.aspx?acnumber=CGN14598
	White	Yes	SRX9974038	SRR13575957	Lactuca sativa	CGN	CGN14656	Odessa	http://cgngenis.wur.nl/AccessionDetails.aspx?acnumber=CGN14656
	White	Yes	SRX9974040	SRR13575955	Lactuca sativa	CGN	CGN18720	Feria	http://cgngenis.wur.nl/AccessionDetails.aspx?acnumber=CGN18720
	White	Yes	SRX9974041	SRR13575954	Lactuca sativa	CGN	CGN24515	Bolivar	http://cgngenis.wur.nl/AccessionDetails.aspx?acnumber=CGN24515
	White	Yes	SRX9974042	SRR13575953	Lactuca sativa	CGN	CGN24776	Green Towers	http://cgngenis.wur.nl/AccessionDetails.aspx?acnumber=CGN24776
	White	Yes	SRX9974043	SRR13575952	Lactuca sativa	CGN	CGN04642	Krauser Gelber	http://cgngenis.wur.nl/AccessionDetails.aspx?acnumber=CGN04642
	White	Yes	SRX9974045	SRR13575950	Lactuca sativa	CGN	CGN05957	SVALOF 64257-1	http://cgngenis.wur.nl/AccessionDetails.aspx?acnumber=CGN05957
	White	Yes	SRX9974046	SRR13575949	Lactuca sativa	CGN	CGN05972	Rudolfs Liebling	http://cgngenis.wur.nl/AccessionDetails.aspx?acnumber=CGN05972
	White	Yes	SRX9974047	SRR13575948	Lactuca sativa	CGN	CGN05959	SVALOF 67955-5	http://cgngenis.wur.nl/AccessionDetails.aspx?acnumber=CGN05959
	White	Yes	SRX9974048	SRR13575947	Lactuca sativa	CGN	CGN06009	Grosse Blonde Paresseuse	http://cgngenis.wur.nl/AccessionDetails.aspx?acnumber=CGN06009
	White	Yes	SRX9974049	SRR13575946	Lactuca sativa	CGN	CGN06012	Ostinata	http://cgngenis.wur.nl/AccessionDetails.aspx?acnumber=CGN06012
	White	Yes	SRX9974050	SRR13575945	Lactuca sativa	CGN	CGN09328	Blonde d'Ete	http://cgngenis.wur.nl/AccessionDetails.aspx?acnumber=CGN09328
	White	Yes	SRX9974051	SRR13575942	Lactuca sativa	CGN	CGN05121	Brenado	http://cgngenis.wur.nl/AccessionDetails.aspx?acnumber=CGN05121
	White	Yes	SRX9974055	SRR13575940	Lactuca sativa	CGN	CGN09380	Sabine	http://cgngenis.wur.nl/AccessionDetails.aspx?acnumber=CGN09380
	White	Yes	SRX9974056	SRR13575939	Lactuca sativa	CGN	CGN10910	Trgoviska	http://cgngenis.wur.nl/AccessionDetails.aspx?acnumber=CGN10910
	White	Yes	SRX9974057	SRR13575938	Lactuca sativa	CGN	CGN10945	Amandine	http://cgngenis.wur.nl/AccessionDetails.aspx?acnumber=CGN10945
	White	Yes	SRX9974058	SRR13575937	Lactuca sativa	CGN	CGN10961	Toupie	http://cgngenis.wur.nl/AccessionDetails.aspx?acnumber=CGN10961
	White	Yes	SRX9974059	SRR13575936	Lactuca sativa	CGN	CGN10965	Winalda	http://cgngenis.wur.nl/AccessionDetails.aspx?acnumber=CGN10965
	White	Yes	SRX9974061	SRR13575934	Lactuca sativa	CGN	CGN11338	UCDM2	http://cgngenis.wur.nl/AccessionDetails.aspx?acnumber=CGN11338
	White	Yes	SRX9974062	SRR13575933	Lactuca sativa	CGN	CGN11340	UCDM14	http://cgngenis.wur.nl/AccessionDetails.aspx?acnumber=CGN11340
	White	Yes	SRX9974065	SRR13575930	Lactuca sativa	CGN	CGN05140	Capitan	http://cgngenis.wur.nl/AccessionDetails.aspx?acnumber=CGN05140
	White	Yes	SRX9974066	SRR13575929	Lactuca sativa	CGN	CGN11374	Tina	http://cgngenis.wur.nl/AccessionDetails.aspx?acnumber=CGN11374
	White	Yes	SRX9974068	SRR13575927	Lactuca sativa	CGN	CGN11403	Line 4/57/D	http://cgngenis.wur.nl/AccessionDetails.aspx?acnumber=CGN11403
	White	Yes	SRX9974070	SRR13575925	Lactuca sativa	CGN	CGN11432	Bourguignonne 9A	http://cgngenis.wur.nl/AccessionDetails.aspx?acnumber=CGN11432
	White	Yes	SRX9974071	SRR13575924	Lactuca sativa	CGN	CGN13314	Fruhlingsgruss	http://cgngenis.wur.nl/AccessionDetails.aspx?acnumber=CGN13314
	White	Yes	SRX9974073	SRR13575922	Lactuca sativa	CGN	CGN14635	Dabora	http://cgngenis.wur.nl/AccessionDetails.aspx?acnumber=CGN14635
	White	Yes	SRX9974074	SRR13575921	Lactuca sativa	CGN	CGN14640	Diana	http://cgngenis.wur.nl/AccessionDetails.aspx?acnumber=CGN14640
	White	Yes	SRX9974075	SRR13575920	Lactuca sativa	CGN	CGN14681	Perlane	http://cgngenis.wur.nl/AccessionDetails.aspx?acnumber=CGN14681
	White	Yes	SRX9974076	SRR13575919	Lactuca sativa	CGN	CGN16217	Tasman	http://cgngenis.wur.nl/AccessionDetails.aspx?acnumber=CGN16217
	White	Yes	SRX9974077	SRR13575918	Lactuca sativa	CGN	CGN05163	Amplus '63	http://cgngenis.wur.nl/AccessionDetails.aspx?acnumber=CGN05163
	White	Yes	SRX9974078	SRR13575917	Lactuca sativa	CGN	CGN16256	Florida 70202	http://cgngenis.wur.nl/AccessionDetails.aspx?acnumber=CGN16256
	White	Yes	SRX9974079	SRR13575916	Lactuca sativa	CGN	CGN16264	Domaca Salata	http://cgngenis.wur.nl/AccessionDetails.aspx?acnumber=CGN16264
	White	Yes	SRX9974080	SRR13575915	Lactuca sativa	CGN	CGN19067	Wintra	http://cgngenis.wur.nl/AccessionDetails.aspx?acnumber=CGN19067
	White	Yes	SRX9974081	SRR13575914	Lactuca sativa	CGN	CGN20716	Ninja	http://cgngenis.wur.nl/AccessionDetails.aspx?acnumber=CGN20716
	White	Yes	SRX9974082	SRR13575913	Lactuca sativa	CGN	CGN20139	Titan	http://cgngenis.wur.nl/AccessionDetails.aspx?acnumber=CGN20139
	White	Yes	SRX9974083	SRR13575912	Lactuca sativa	CGN	CGN24530	Discovery	http://cgngenis.wur.nl/AccessionDetails.aspx?acnumber=CGN24530
	White	Yes	SRX9974084	SRR13575911	Lactuca sativa	CGN	CGN24542	Libusa	http://cgngenis.wur.nl/AccessionDetails.aspx?acnumber=CGN24542
	White	Yes	SRX9974085	SRR13576009	Lactuca sativa	CGN	CGN24683	Rosetta	http://cgngenis.wur.nl/AccessionDetails.aspx?acnumber=CGN24683
	White	Yes	SRX9974086	SRR13576005	Lactuca sativa	CGN	CGN04542	Calicel	http://cgngenis.wur.nl/AccessionDetails.aspx?acnumber=CGN04542

## Sheet: Table S3
	Table S3. Primer sequences for gRNA.
	Primer name	Sequence
	LsMybW gRNA primer-F	5’- ATTGGACCAATCTTTGAACAACAT -3’
	LsMybW gRNA primer-R	5’- AAACATGTTGTTCAAAGATTGGTC -3’
	Blue letters indicate the protruding ends of the restriction enzyme BbsI.

## Sheet: Table S4
	Table S4. Markers developed within LG7 based on PCR for distinguishing "ShinanoPower" from "Escort".
	Marker name	Primer name		Sequence (5' to 3')		White seed	Black seed
	LG7_v8_48.637Mbp	LG7_v8_48.637Mbp_F		CCGCCTTTGTGAGTCGATAA		343bp	783bp
		LG7_v8_48.637Mbp_R		GATCTGAAAAGGCTCGATGG
	LG7_v8_49.173Mbp_EcoRI	LG7_v8_49.173Mbp_EcoRI_F		TGGGGGAACTCTAAAAGTTGG		477bp	357bp, 120bp
		LG7_v8_49.173Mbp_EcoRI_R		TGGTGCCAAACATACTGCAT
	LG7_v8_49.251Mbp_HinfI	LG7_v8_49.251Mbp_HinfI_F		TCGAATCTCTATTTATAATAAAAATGC		230bp	149bp, 81bp
		LG7_v8_49.251Mbp_HinfI_R		CCTTTAATCTAAGTGATCAAATGGTG
	LG7_v8_49.326Mbp	LG7_v8_49.326Mbp_F		AAAGGATCTATCAATGTTTGCAGTC		489bp	841bp
		LG7_v8_49.326Mbp_R		TTTTTAAATGCACCAACTATAGCAA
	LG7_v8_49.798Mbp	LG7_v8_49.798Mbp_F		AGGAAGATCTTAAGGGTGAATTG		317bp	559bp
		LG7_v8_49.798Mbp_R		AAATCCTTTAACATCCCCCATT

## Sheet: Table S5
	Table S5. Seed color phenotypic observations for 84 cultivars compared with the predicted colors derived from the genotypic information of the five markers.
	Cultivar name	Seed color				Marker name
				LG7_v8_48.637Mbp	LG7_v8_49.173Mbp_EcoRI	LG7_v8_49.251Mbp_HinfI	LG7_v8_49.326Mbp	LG7_v8_49.798Mbp
	Annapolis	Black		Black	Black	Black	Black	Black
	Bacchus	Black		Black	Black	Black	Black	Black
	Batavia de Pierre Benite	Black		Black	Black	Black	Black	Black
	BlackHawk	Black		Black	Black	Black	Black	Black
	Brizzard	Black		Black	Black	Black	Black	Black
	Cavalona	Black		White	White	Black	Black	Black
	Celtuce	Black		White	White	Black	White	White
	Cutman	Black		Black	Black	Black	Black	Black
	Dragone	Black		Black	Black	Black	Black	Black
	Escort	Black		Black	Black	Black	Black	Black
	Flambino	Black		Black	Black	Black	Black	Black
	Frisee de Beauregard	Black		Black	Black	Black	Black	Black
	Golden State B	Black		Black	Black	Black	Black	Black
	Grand rapid	Black		Black	Black	Black	Black	Black
	HaruP	Black		Black	Black	Black	Black	Black
	Knisper	Black		Black	Black	Black	Black	Black
	Kukichisya	Black		White	White	Black	White	White
	Kulanvi	Black		White	White	Black	White	Black
	marvel of 4seasons	Black		White	White	Black	White	Black
	Mignonette	Black		White	Black	Black	White	Black
	Nabucco	Black		Black	Black	Black	Black	Black
	No.07	Black		Black	Black	Black	Black	Black
	No.12	Black		Black	Black	Black	Black	Black
	NoTip	Black		Black	Black	Black	Black	Black
	Ofilia	Black		White	White	Black	White	Black
	Oilseed lettuce	Black		White	White	Black	White	White
	PASA TOHMCULUK	Black		White	Black	Black	Black	Black
	Pourpine	Black		Black	Black	Black	Black	Black
	Quenty	Black		Black	Black	Black	Black	Black
	Randy	Black		Black	Black	Black	Black	Black
	Romaine Chicon des Charentes	Black		White	Black	Black	White	White
	Salad Bowl	Black		Black	Black	Black	Black	Black
	Salinas	Black		Black	Black	Black	Black	Black
	ShinanoGreen	Black		Black	Black	Black	Black	Black
	ShinanoLead	Black		Black	Black	Black	Black	Black
	vally	Black		Black	Black	Black	Black	Black
	VP2000	Black		Black	Black	Black	Black	Black
	wald'mans Green	Black		Black	Black	Black	Black	Black
	Warm Green Grass	Black		Black	Black	Black	Black	Black
	Avoncrisp	White		White	White	White	White	White
	Banchu Red Fire	White		Black	Black	White	White	White
	Bataser	White		Black	Black	White	White	White
	batavia blonde	White		Black	Black	White	White	White
	Batavia Blonde de Paris	White		White	White	White	White	White
	Batavia Doree de Printemps	White		Black	Black	White	White	White
	Batavia Tezier	White		Black	Black	White	White	White
	Belokriska	White		Black	White	White	White	White
	Bocado	White		White	White	White	White	Black
	Calicel	White		Black	Black	White	White	White
	Costa Rica No.4	White		White	White	White	White	White
	Dark Green Boston	White		White	White	White	White	White
	Fanfare	White		White	White	White	White	White
	Flamingo	White		Black	Black	White	White	White
	Gobek salata	White		White	White	White	White	White
	Grafitti	White		White	White	White	White	White
	Great Lakes 659	White		White	White	White	Black	White
	Great Lakes Mesa	White		White	White	White	Black	White
	Iceberg	White		White	White	White	White	White
	La Brillante	White		White	White	White	Black	White
	Lirice	White		White	White	White	White	Black
	Little Gem	White		White	White	White	White	White
	Ljubljanska ledenka	White		Black	Black	White	White	White
	Lollo Rossa	White		Black	Black	White	White	White
	Lushina 66	White		White	White	White	White	White
	MKS-L143	White		White	White	White	White	White
	MKS-L503G	White		White	White	White	White	White
	Montella	White		White	White	White	Black	White
	Navalon	White		White	White	White	White	Black
	No.02	White		Black	Black	White	White	White
	No.10	White		White	White	White	Black	White
	Oak Leaf	White		White	White	White	White	White
	Paparwa	White		White	White	White	White	Black
	Picholine	White		White	White	White	White	White
	Redina	White		Black	Black	White	White	White
	Rennet	White		White	White	White	White	White
	Salata kislik kvircik	White		White	White	White	White	White
	ShinanoPower	White		White	White	White	White	White
	Sucrine	White		White	White	White	White	White
	tarengo	White		White	White	White	White	White
	Taugh V	White		White	White	White	White	White
	Valmaine	White		White	White	White	White	White
	VI185-4	White		White	White	White	White	White
	White Paris	White		White	White	White	White	White
	Yedikule Yagli Marul	White		White	White	White	White	White
	Details of the phenotypes and their respective markers are described in Table S4.

## Sheet: Table S6
	Table S6. Color of seed coat, and genotype were compared in 131 cultivars.
	Accession	Seed Color	LG7_v8_49.173Mbp EcoRI	49216366	49221539	49240810	49252085 (LsMybW)	49253112	49279929	49286547	49299431	49325952	49325999	49326246	49326534	49326551	49326571	49326672	49326707	49326711	49326749	49326756	LG7_v8_49.326Mbp
	CGN04495	Black	S	S	S	S	E	E	E	S	S	E	E	S	S	S	S	S	S	S	S	S	S
	CGN04528	Black	S	S	S	S	E	E	E	S	S	E	E	S	S	S	S	S	S	S	S	S	S
	CGN04581	Black	E	E	E	E	E	E	E	E	E	E	E	E	E	E	E	E	E	E	E	E	E
	CGN04766	Black	E	E	E	E	E	E	E	E	E	E	E	E	E	E	E	E	E	E	E	E	E
	CGN04777	Black	S	E	S	OTHER	E	E	E	S	S	S	S	S	ND	ND	S	S	S	S	S	S	S
	CGN04797	Black	E	E	E	E	E	E	E	E	E	E	E	E	E	E	E	E	E	E	E	E	E
	CGN04828	Black	E	E	E	E	E	E	E	E	E	E	E	E	E	E	E	E	E	E	E	E	E
	CGN04832	Black	E	E	E or S	E	E	E	E	E	E	E	E	E	E	E	E	E	E	E	E	E	E
	CGN04840	Black	E	E	E	E	E	E	E	E	E	E	E	E	E	E	E	E	E	E	E	E	E
	CGN04895	Black	S	S	S	S	E	E	E	S	S	E	E	S	S	S	S	S	S	S	S	S	S
	CGN05061	Black	S	S	S	E	E	E	E	S	S	S	S	S	S	S	S	S	S	S	S	S	S
	CGN05175	Black	S	S	S	S	E	E	E	S	S	E	E	S	S	S	S	S	S	S	S	S	S
	CGN05241	Black	E	E	E	E	E	E	E	E	E	E	E	E	E	E	E	E	E	E	E	E	E
	CGN05253	Black	E	E	E	E	E	E	E	E	E	E	E	E	E	E	E	E	E	E	E	E	E
	CGN05257	Black	S	S	S	S	E	E	E	S	S	E	E	S	S	S	S	S	S	S	S	S	S
	CGN05292	Black	S	E	E	OTHER	E	E	E	S	S	S	S	S	S	S	S	S	S	S	S	S	S
	CGN05813	Black	S	E	E	S	E	E	E	S	S	E	E	S	S	S	S	S	S	S	S	S	S
	CGN05862	Black	S	E	E	S	E	E	E	S	S	E	E	S	S	S	S	S	S	S	S	S	S
	CGN06003	Black	S	E	S	OTHER	E	E	E	S	S	S	S	S	S	S	S	S	S	S	S	S	S
	CGN06018	Black	S	S	S	S	E	E	E	S	S	E	E	S	S	S	S	S	S	S	S	S	S
	CGN09337	Black	S	S	S	S	E	E	E	S	S	E	E	S	S	S	S	S	S	S	S	S	S
	CGN09340	Black	S	S	S	S	E	E	E	S	S	E	E	S	S	S	S	S	S	S	S	S	S
	CGN09341	Black	S	S	S	S	E	E	E	S	S	E	E	S	S	S	S	S	S	S	S	S	S
	CGN09376	Black	E	E	E	E	E	E	E	S	S	S	S	S	S	S	ND	S	S	S	S	S	S
	CGN09377	Black	E	E	E	E	E	E	E	E	E	E	E	E	E	E	E	E	E	E	E	E	E
	CGN09381	Black	S	S	S	S	E	E	E	S	S	E	E	S	S	S	S	S	S	S	S	S	S
	CGN10956	Black	E	E	E	E	E	S	S	S	S	S	S	S	S	S	S	S	S	S	S	S	S
	CGN10966	Black	S	S	S	S	E	E	E	S	S	E	E	S	S	S	S	S	S	S	S	S	S
	CGN11355	Black	S	S	S	E	E	E	E	S	S	S	S	S	S	S	S	S	S	S	S	S	S
	CGN11364	Black	S	S	S	S	E	E	E	S	S	E	E	S	S	S	S	S	S	S	S	S	S
	CGN11379	Black	S	S	S	E	E	E	E	S	S	S	S	S	ND	ND	S	S	S	S	S	S	S
	CGN11424	Black	S	S	S	S	E	E	E	S	S	E	E	S	ND	ND	S	S	S	S	S	S	S
	CGN11444	Black	E	E	E	E	E	E	E	E	E	E	E	E	E	E	E	E	E	E	E	E	E
	CGN11445	Black	E	E	E	E	E	E	E	E	E	E	E	E	E	E	E	E	E	E	E	E	E
	CGN13363	Black	S	E	S	OTHER	E	E	E	S	S	E	E	S	S	S	S	S	S	S	S	S	S
	CGN13367	Black	S	E	S	OTHER	E	E	E	S	S	E	E	S	S	S	S	S	S	S	S	S	S
	CGN14626	Black	S	S	S	E	E	E	E	S	S	S	S	S	S	S	S	S	S	S	S	S	S
	CGN14702	Black	E	E	E	E	E	E	E	E	E	E	E	E	E	E	E	E	E	E	E	E	E
	CGN16252	Black	E	E	E	E	E	E	E	E	E	E	E	E	E	E	E	E	E	E	E	E	E
	CGN17410	Black	E	E	E	E	E	E	E	S	S	S	S	S	ND	ND	S	S	S	S	S	S	S
	CGN18663	Black	E	E	E	E	E	E	E	E	E	E	E	E	E	E	E	E	E	E	E	E	E
	CGN19069	Black	S	S	S	S	E	E	E	S	S	E	E	S	S	S	S	S	S	S	S	S	S
	CGN24517	Black	S	S	S	S	E	E	E	S	S	E	E	S	S	S	S	S	S	S	S	S	S
	CGN24676	Black	E	E	E	E	E	E	E	E	E	E	E	E	E	E	E	E	E	E	E	E	E
	CGN24689	Black	E	E	E	E	E	E	E	E	E	E	E	E	E	E	E	E	E	E	E	E	E
	CGN25047	Black	E	E	E	E	E	E	E	E	E	E	E	E	E	E	E	E	E	E	E	E	E
	CGN25052	Black	E	E	E	E	E	E	E	E	E	E	E	E	E	E	E	E	E	E	E	E	E
	CGN25055	Black	E	E	E	E	E	E	E	E	E	E	E	E	E	E	E	E	E	E	E	E	E
	PV15020	Black	S	S	S	S	E	E	E	S	S	E	E	S	S	S	S	S	S	S	S	S	S
	Salinas	Black	E	E	E	E	E	E	E	E	E	E	E	E	E	E	E	E	E	E	E	E	E
	CGN04496	White	S	S	S	S	S	S	S	S	S	S	S	S	S	S	S	S	S	S	S	S	S
	CGN04508	White	S	S	S	S	S	S	S	S	S	S	S	S	S	ND	S	S	S	S	S	S	S
	CGN04536	White	S	S	S	S	S	S	S	S	S	S	S	S	S	S	S	S	S	S	S	S	S
	CGN04542	White	S	S	S	S	S	S	S	S	S	S	S	S	ND	ND	ND	S	S	S	S	S	S
	CGN04552	White	E	E	E	E	S	E	E	S	S	S	S	S	S	S	S	S	S	S	S	S	S
	CGN04574	White	S	S	S	S	S	S	S	S	S	S	S	S	S	S	S	S	S	S	S	S	S
	CGN04613	White	S	S	S	S	S	S	S	S	S	S	S	S	S	S	S	S	S	S	S	S	S
	CGN04614	White	S	S	E or S	S	S	S	S	S	S	S	S	S	S	S	S	S	S	S	S	S	S
	CGN04618	White	S	S	S	S	S	S	S	S	S	S	S	S	ND	ND	S	S	S	S	S	S	S
	CGN04642	White	S	S	E or S	S	S	S	S	S	S	S	S	S	S	S	S	S	S	S	S	S	S
	CGN04647	White	E	E	E	E	S	E	E	S	S	S	S	S	S	S	S	S	S	S	S	S	S
	CGN04709	White	S	S	E or S	S	S	S	S	S	S	S	S	S	S	S	S	S	S	S	S	S	S
	CGN04713	White	S	S	S	S	S	S	S	S	S	S	S	S	S	S	S	S	S	S	S	S	S
	CGN04740	White	S	S	S	S	S	E	E	S	S	S	S	S	S	S	S	S	S	S	S	S	S
	CGN04746	White	S	E	E	E	S	E	E	S	S	S	S	S	S	S	S	S	S	S	S	S	S
	CGN04818	White	S	S	S	S	S	S	S	S	S	S	S	S	ND	ND	S	S	S	S	S	S	S
	CGN04868	White	S	S	S	S	S	S	S	S	S	S	S	S	S	ND	S	S	S	S	S	S	S
	CGN04888	White	S	S	S	S	S	S	S	S	S	S	S	S	S	S	S	S	S	S	S	S	S
	CGN04986	White	S	S	S	S	S	S	S	S	S	E	E	E	E	E	E	E	E	E	E	E	E
	CGN05004	White	S	S	S	E or S	S	S	S	S	S	S	S	S	S	S	S	S	S	S	S	S	S
	CGN05057	White	S	E	E	E	S	E	E	S	S	S	S	S	S	S	S	S	S	S	S	S	S
	CGN05063	White	S	S	S	S	S	S	S	S	S	E	E	E	E	E	E	E	E	E	E	E	E
	CGN05121	White	S	S	S	S	S	S	S	S	S	S	S	S	S	S	ND	S	S	S	S	S	S
	CGN05140	White	S	S	S	S	S	S	S	S	S	S	S	ND	S	S	S	S	S	S	S	S	S
	CGN05163	White	S	S	S	S	S	S	S	S	S	S	S	S	S	S	S	S	S	S	S	S	S
	CGN05169	White	E	E	E	E	S	E	E	S	S	S	S	S	S	S	S	S	S	S	S	S	S
	CGN05170	White	S	S	S	S	S	S	S	S	S	E	E	E	E	E	E	E	E	E	E	E	E
	CGN05182	White	S	S	S	S	S	S	S	S	S	E	E	E	E	E	E	E	E	E	E	E	E
	CGN05201	White	S	S	S	S	S	S	S	S	S	S	S	S	S	S	S	S	S	S	S	S	S
	CGN05238	White	S	S	S	S	S	S	S	S	S	S	S	S	S	S	ND	S	S	S	S	S	S
	CGN05246	White	S	S	S	S	S	S	S	S	S	S	S	S	S	S	S	S	S	S	S	S	S
	CGN05249	White	S	E	E	E	S	E	E	S	S	S	S	S	S	S	S	S	S	S	S	S	S
	CGN05281	White	S	S	S	S	S	S	S	S	S	S	S	S	S	S	S	S	S	S	S	S	S
	CGN05827	White	E	E	E	E	S	E	E	S	S	S	S	S	S	ND	S	S	S	S	S	S	S
	CGN05852	White	E	E	E	E	S	E	E	S	S	S	S	S	S	S	S	S	S	S	S	S	S
	CGN05957	White	S	S	S	S	S	S	S	S	S	S	S	S	S	S	S	S	S	S	S	S	S
	CGN05959	White	S	S	S	S	S	S	S	S	S	S	S	S	S	ND	S	S	S	S	S	S	S
	CGN05972	White	S	S	S	S	S	S	S	S	S	S	S	S	S	S	S	S	S	S	S	S	S
	CGN06009	White	S	S	S	S	S	S	S	S	S	S	S	S	S	S	S	S	S	S	S	S	S
	CGN06012	White	S	S	S	S	S	S	S	S	S	S	S	S	S	S	S	S	S	S	S	S	S
	CGN09328	White	S	S	S	S	S	S	S	S	S	S	S	S	S	S	S	S	S	S	S	S	S
	CGN09375	White	S	S	S	E or S	S	S	S	S	S	S	S	S	ND	ND	S	S	S	S	S	S	S
	CGN09380	White	S	S	S	S	S	S	S	S	S	S	S	S	S	S	S	S	S	S	S	S	S
	CGN10910	White	S	S	S	S	S	S	S	S	S	S	S	S	S	S	S	S	S	S	S	S	S
	CGN10931	White	S	S	S	S	S	S	S	S	S	S	S	S	S	S	S	S	S	S	S	S	S
	CGN10945	White	S	E	E	S	S	S	S	S	S	S	S	S	S	ND	S	S	S	S	S	S	S
	CGN10961	White	E	E	E	E	S	E	E	S	S	S	S	S	ND	ND	ND	S	S	S	S	S	S
	CGN10965	White	S	S	S	S	S	S	S	S	S	S	S	S	S	S	S	S	S	S	S	S	S
	CGN10976	White	E	E	E	E	S	E	E	S	S	S	S	S	ND	ND	S	S	S	S	S	S	S
	CGN11338	White	S	S	S	S	S	S	S	S	S	S	S	S	S	S	S	S	S	S	S	S	S
	CGN11339	White	S	S	S	S	S	S	S	S	S	S	S	S	S	ND	S	S	S	S	S	S	S
	CGN11340	White	S	E	E	E	S	E	E	S	S	S	S	S	S	S	S	S	S	S	S	S	S
	CGN11374	White	S	S	S	S	S	S	S	S	S	S	S	S	ND	ND	S	S	S	S	S	S	S
	CGN11384	White	E	E	E	E	S	E	E	S	S	S	S	S	S	S	S	S	S	S	S	S	S
	CGN11403	White	S	S	S	S	S	S	S	S	S	S	S	S	S	S	S	S	S	S	S	S	S
	CGN11432	White	S	S	S	S	S	S	S	S	S	S	S	S	S	S	S	S	S	S	S	S	S
	CGN11440	White	S	S	S	S	S	S	S	S	S	S	S	S	S	S	S	S	S	S	S	S	S
	CGN13298	White	S	S	S	S	S	S	S	S	S	S	S	S	ND	ND	S	S	S	S	S	S	S
	CGN13314	White	S	S	S	S	S	S	S	S	S	S	E	S	S	S	S	S	S	S	S	S	S
	CGN13385	White	S	S	S	S	S	S	S	S	S	S	S	S	S	S	S	S	S	S	S	S	S
	CGN14598	White	S	E	E	E	S	E	E	S	S	S	S	S	S	S	S	S	S	S	S	S	S
	CGN14606	White	E	E	E	E	S	E	E	S	S	S	S	S	S	S	S	S	S	S	S	S	S
	CGN14635	White	S	S	S	S	S	S	S	S	S	S	S	S	S	S	S	S	S	S	S	S	S
	CGN14640	White	S	S	S	S	S	S	S	S	S	S	S	S	S	S	S	S	S	S	S	S	S
	CGN14647	White	E	E	E	E	S	E	E	S	S	S	S	S	S	ND	S	S	S	S	S	S	S
	CGN14656	White	S	E	E	E	S	E	E	S	S	S	S	S	S	ND	S	S	S	S	S	S	S
	CGN14681	White	S	S	S	S	S	S	S	S	S	S	S	S	S	S	ND	S	S	S	S	S	S
	CGN16217	White	S	S	S	S	S	S	S	S	S	S	S	S	S	S	S	S	S	S	S	S	S
	CGN16256	White	S	S	S	S	S	S	S	S	S	S	S	S	S	S	S	S	S	S	S	S	S
	CGN16262	White	E	E	E	E	S	E	E	S	S	S	S	S	S	S	S	S	S	S	S	S	S
	CGN16264	White	E	E	E	E	S	S	E	E	E	E	E	E	E	E	E	E	E	E	E	E	E
	CGN18720	White	S	E	E	S	S	S	S	S	S	S	S	S	S	S	S	S	S	S	S	S	S
	CGN19067	White	S	S	S	S	S	S	S	S	S	S	S	S	ND	S	S	S	S	S	S	S	S
	CGN20139	White	S	S	S	S	S	S	S	S	S	S	S	S	S	S	S	S	S	S	S	S	S
	CGN20716	White	S	S	S	S	S	S	S	S	S	S	S	S	ND	ND	S	S	S	S	S	S	S
	CGN24515	White	S	E	E	E	S	E	E	S	S	S	S	S	S	S	S	S	S	S	S	S	S
	CGN24530	White	S	S	S	S	S	S	S	S	S	S	S	S	S	S	S	S	S	S	S	S	S
	CGN24542	White	S	S	S	S	S	S	S	S	S	S	S	S	ND	ND	S	S	S	S	S	S	S
	CGN24683	White	S	S	S	S	S	S	S	S	S	S	S	S	S	S	S	S	S	S	S	S	S
	CGN24776	White	S	E	E	E	S	E	E	S	S	S	S	S	S	ND	S	S	S	S	S	S	S
	CGN24778	White	E	E	E	E	S	E	E	S	S	S	S	S	S	S	S	S	S	S	S	S	S
	E; Escort genotype, S; ShinanoPower genotype, OTHER; Genotypes that are neither Escort nor ShinanoPower, ND; Not detected
